# Supplementary material for: Sexual and Emotional Health after Allogeneic Hematopoietic Cell Transplantation: A Comprehensive Review and Guidelines from the Francophone Society of Bone Marrow Transplantation and Cellular Therapy (SFGM-TC)
Source: J Clin Med. 2022 Feb 23;11(5):1196. doi: 10.3390/jcm11051196 (PMC8911485; doi:10.3390/jcm11051196)
Supplement: Supplementary file 1 [file jcm-11-01196-s001.zip]

Archive with 1 entries (1 files):
- jcm-1555911-supplementary.pdf
